# Supplementary material for: The Role of Soil Microbial Diversity in the Conservation of Native Seed Bacterial Microbiomes
Source: Microorganisms. 2022 Mar 30;10(4):750. doi: 10.3390/microorganisms10040750 (PMC9028870; doi:10.3390/microorganisms10040750)
Supplement: Supplementary file 1 [file microorganisms-10-00750-s001.zip]

Archive with 1 entries (1 files):
- microorganisms-1632258-supplementary.pdf
